# Supplementary material for: Diversity of Babesia spp. in skunks from selected states in the United States of America
Source: Parasite. 2024 Jul 24;31:42. doi: 10.1051/parasite/2024043 (PMC11271706; doi:10.1051/parasite/2024043)
Supplement: Supplementary file 1 — Supplemental Table 1: Percentages of identity of 18S sequences. Supplemental Table 2: Percentages of identity of cox1 sequences. [file parasite-31-42-s1.zip]

Archive with 3 entries (3 files):
- parasite240057-1-olm/~$pplemental_Table_3.docx
- parasite240057-1-olm/Supplemental_Table_1_18S_Percent_Identity.xlsx
- parasite240057-1-olm/Supplemental_Table_2_Cox_Percent_Identity.xlsx
