# Supplementary material for: Diversity of Babesia spp. in skunks from selected states in the United States of America
Source: Parasite. 2024 Jul 24;31:42. doi: 10.1051/parasite/2024043 (PMC11271706; doi:10.1051/parasite/2024043)
Supplement: Supplementary file 1 — Supplemental Table 1: Percentages of identity of 18S sequences. Supplemental Table 2: Percentages of identity of cox1 sequences. [file parasite-31-42-s1.zip › parasite240057-1-olm/Supplemental_Table_1_18S_Percent_Identity.xlsx]

## Sheet: 18S_Percent_Identities
	Babesia_microti_USA(AF231348)	Babesia_leo(AF244911)	Babesia_microti_Kobe524(AB032434)	Babesia_sp.Caracal_A(AF244913)	Babesia_bigemina	Babesia_canis	Babesia_cf_microti_MA_P8803	Babesia_cf_microti_MA287_Japan_raccoon	Babesia_conradae	Babesia_divergens	Babesia_duncani_BAB1615	Babesia_felis	Babesia_lotori_AJB-2006	Babesia_microti_Singapore_(MK609547)	Babesia_microti_Munich(AB071177)	Babesia_microti_Gray_isolate(AY693840)	Babesia_sp.maned_wolf	Babesia_sp.Badger(mel1/Burgos/2007)	Babesia_sp.River_otter_AJB-2006	Babesia_sp.YA25058_Japan_raccoon	Babesia_vulpes_red_fox	Babesia_sp.PA_Raccoon(MK580483)	Babesia_sp.WV_Raccoon(MK580479)	Babesia_sp.CA_Raccoon(MK580480)	Babesia_sp.WV_Raccoon(MK580471)	Babesia_sp.CO_Raccoon(MK580472)	Cytauxzoon_felis	Babesia_sp.CA_Spotted_Skunk	Babesia_sp.CA_Striped_Skunk	Babesia_sp.SC_Spotted_Skunk	Babesia_sp.KY_Striped_Skunk	Babesia_sp.LA_Striped_Skunk	Babesia_sp.MO_Striped_Skunk	Babesia_sp.PA_Striped_Skunk	Babesia_sp.NC_Spotted_Skunk	Babesia_sp.NC_Striped_Skunk	Babesia_sp.TX_Hog_Nosed_Skunk	Babesia_sp.TX_Striped_Skunk	Babesia_negevi(MN864547)	Babesia_lengau(GQ411405)	Babesia_sp.Meerkat(KM025199)	Plasmodium_falciparum(MF155937)	Babesia_sp.SC_Spotted_Skunk_2	Babesia_microti_sp_S837_MA_Skunk(AY144698.1)
Babesia_microti_USA(AF231348)		94.854	98.6	94.672	84.593	84.635	95.763	94.825	88.646	85.071	88.948	94.86	86.325	99.88	98.017	99.649	86.258	94.253	96.237	86.183	94.913	94.864	94.494	94.514	85.645	86.215	88.432	95.865	95.865	96.55	97.738	97.849	97.876	97.846	95.447	95.447	83.284	95.886	84.892	89.483	89.145	67.512	90.597	96.53
Babesia_leo(AF244911)	94.854		95.026	97.061	84.914	84.863	93.939	93.523	88.843	85.536	89.303	96.11	86.679	94.696	94.743	94.568	86.778	92.895	94.451	86.665	93.484	93.656	93.365	93.377	86.242	86.742	87.862	94.559	94.553	93.731	94.536	94.659	94.578	94.621	90.432	90.278	82.866	90.669	84.56	88.957	88.555	67.412	90.135	93.533
Babesia_microti_Kobe524(AB032434)	98.6	95.026		94.276	84.332	84.493	95.295	94.715	88.437	85.367	88.791	94.517	86.687	98.443	98.027	98.253	86.615	94.207	95.833	86.489	94.916	94.692	94.326	94.345	85.948	86.512	88.341	95.929	95.929	95.78	96.837	96.968	97.041	96.938	93.798	93.953	82.206	94.219	84.668	89.086	88.998	67.693	91.058	95.987
Babesia_sp.Caracal_A(AF244913)	94.672	97.061	94.276		84.304	84.923	93.312	92.739	88.489	85.207	88.686	98.679	86.402	94.57	94.389	94.444	86.393	92.072	93.974	86.33	92.838	92.943	92.553	92.56	86.025	86.358	87.744	93.68	93.672	93.6	94.232	94.362	94.334	94.315	89.799	89.645	81.443	90.031	84.372	88.841	88.666	67.754	88.191	93.218
Babesia_bigemina	84.593	84.914	84.332	84.304		89.155	84.048	83.817	85.443	89.299	85.518	84.542	91.393	84.593	84.095	84.492	91.381	83.383	84.905	90.643	83.847	83.865	83.471	83.462	90.405	90.77	83.669	84.491	84.472	84.551	84.466	84.514	84.407	84.545	78.159	77.414	76.006	77.708	79.948	85.24	85.068	64.294	77.56	84.035
Babesia_canis	84.635	84.863	84.493	84.923	89.155		84.33	84.098	85.475	90.731	85.264	84.872	92.119	84.635	84.366	84.525	92.032	83.407	84.946	91.343	84.24	83.979	83.751	83.744	91.032	91.333	85.225	84.575	84.557	84.782	84.812	84.856	84.922	84.893	79.037	78.76	78.009	78.906	80.595	85.738	85.363	64.288	78.228	84.623
Babesia_cf_microti_MA_P8803	95.763	93.939	95.295	93.312	84.048	84.33		100	88.898	84.798	88.562	93.466	86.5	95.92	95.531	95.607	86.328	96.875	97.518	86.411	96.737	99.672	99.599	99.595	86.196	86.476	88.494	97.337	97.332	96.17	96.496	96.443	96.602	96.569	90.136	90.034	77.627	90.941	82.337	89.59	88.801	67.473	91.497	95.701
Babesia_cf_microti_MA287_Japan_raccoon	94.825	93.523	94.715	92.739	83.817	84.098	100		88.061	84.911	88.573	92.912	86.238	94.94	95.003	94.709	86.113	94.97	96.19	86.211	95.951	99.212	99.164	99.158	85.908	86.342	88.254	96.225	96.221	94.966	95.342	95.378	95.495	95.432	90.582	90.567	83.407	90.958	84.121	88.858	88.249	68.187	92.359	95.704
Babesia_conradae	88.646	88.843	88.437	88.489	85.443	85.475	88.898	88.061		86.011	93.732	88.378	87.176	88.534	87.965	88.312	87.21	87.47	88.81	86.803	88.215	88.07	87.765	87.73	86.606	86.928	89.096	88.624	88.611	89.257	88.976	88.915	88.876	89.024	82.901	82.875	89.676	83.051	90.41	95.443	95.59	66.667	82.047	88.775
Babesia_divergens	85.071	85.536	85.367	85.207	89.299	90.731	84.798	84.911	86.011		85.832	85.207	94.769	85.071	85.299	85.071	94.714	84.143	85.324	94.639	85.225	84.925	84.561	84.62	94.534	94.647	84.95	85.518	85.56	85.674	85.378	85.415	85.423	85.523	79.721	78.98	76.444	79.283	80.855	86.065	85.986	64.885	79.336	85.103
Babesia_duncani_BAB1615	88.948	89.303	88.791	88.686	85.518	85.264	88.562	88.573	93.732	85.832		88.568	87.357	88.948	88.836	88.725	87.56	87.47	88.541	87.118	88.282	88.394	88.083	88.05	86.804	87.352	88.833	88.526	88.512	89.554	89.264	89.2	89.108	89.253	83.639	83.206	88.166	83.385	88.86	93.792	94.051	67.072	81.858	88.827
Babesia_felis	94.86	96.11	94.517	98.679	84.542	84.872	93.466	92.912	88.378	85.207	88.568		86.454	94.86	94.693	94.627	86.445	92.424	94.325	86.269	93.193	93.12	92.781	92.785	85.965	86.35	87.81	93.709	93.701	94.285	94.35	94.411	94.451	94.434	90.108	89.799	81.324	90.031	84.574	88.664	88.434	67.718	88.191	93.323
Babesia_lotori_AJB-2006	86.325	86.679	86.687	86.402	91.393	92.119	86.5	86.238	87.176	94.769	87.357	86.454		86.213	86.506	85.989	99.812	85.701	86.836	97.687	86.678	86.317	86.056	85.937	97.671	97.949	86.121	87.138	87.138	86.735	86.529	86.558	86.578	86.683	81.056	80.465	77.811	80.781	81.533	87.146	86.996	65.429	81.694	86.246
Babesia_microti_Singapore_(MK609547)	99.88	94.696	98.443	94.57	84.593	84.635	95.92	94.94	88.534	85.071	88.948	94.86	86.213		98.083	99.759	86.147	94.368	96.354	86.121	95.03	94.982	94.665	94.683	85.758	86.207	88.544	95.923	95.918	97.14	97.859	97.943	97.996	97.968	95.755	95.755	83.284	96.197	84.892	89.6	89.054	67.354	90.882	96.648
Babesia_microti_Munich(AB071177)	98.017	94.743	98.027	94.389	84.095	84.366	95.531	95.003	87.965	85.299	88.836	94.693	86.506	98.083		97.913	86.437	94.61	95.945	86.419	95.33	95.045	94.612	94.633	86.113	86.445	88.557	96.158	96.158	95.956	96.953	97.082	97.036	97.055	94.237	94.081	82.006	94.349	84.264	88.943	88.697	67.775	91.467	95.984
Babesia_microti_Gray_isolate(AY693840)	99.649	94.568	98.253	94.444	84.492	84.525	95.607	94.709	88.312	85.071	88.725	94.627	85.989	99.759	97.913		85.926	94.137	96.119	85.894	94.796	94.746	94.379	94.574	85.758	85.935	88.321	95.75	95.75	96.437	97.618	97.731	97.756	97.724	95.447	95.447	83.013	95.886	84.545	89.367	89.255	67.331	90.597	96.685
Babesia_sp.maned_wolf	86.258	86.778	86.615	86.393	91.381	92.032	86.328	86.113	87.21	94.714	87.56	86.445	99.812	86.147	86.437	85.926		85.345	86.702	97.566	86.458	86.145	85.757	85.706	97.556	97.669	86.108	86.907	86.891	86.556	86.355	86.383	86.394	86.508	80.62	80.031	77.663	80.343	81.344	87.146	87.091	65.49	81.269	86.158
Babesia_sp.Badger(mel1/Burgos/2007)	94.253	92.895	94.207	92.072	83.383	83.407	96.875	94.97	87.47	84.143	87.47	92.424	85.701	94.368	94.61	94.137	85.345		96.382	85.622	95.949	95.49	95.217	95.362	85.294	85.565	87.67	96.484	96.48	94.688	95.103	95.156	95.26	95.193	89.474	89.457	79.068	89.688	83.2	87.961	87.403	66.919	91.154	95.763
Babesia_sp.River_otter_AJB-2006	96.237	94.451	95.833	93.974	84.905	84.946	97.518	96.19	88.81	85.324	88.541	94.325	86.836	96.354	95.945	96.119	86.702	96.382		86.517	96.583	96.308	96.14	96.17	86.209	86.591	88.826	98.433	98.431	96.399	96.89	96.924	97.034	96.992	93.458	93.448	82.667	93.711	85.226	89.36	88.816	67.556	95.324	96.723
Babesia_sp.YA25058_Japan_raccoon	86.183	86.665	86.489	86.33	90.643	91.343	86.411	86.211	86.803	94.639	87.118	86.269	97.687	86.121	86.419	85.894	97.566	85.622	86.517		86.713	86.366	86.076	86.015	98.324	99.586	85.897	86.886	86.886	86.99	86.669	86.595	86.656	86.829	81.366	80.775	78.222	80.938	81.347	87.106	86.844	65.557	81.42	86.331
Babesia_vulpes_red_fox	94.913	93.484	94.916	92.838	83.847	84.24	96.737	95.951	88.215	85.225	88.282	93.193	86.678	95.03	95.33	94.796	86.458	95.949	96.583	86.713		95.904	96.013	95.831	86.404	86.75	88.688	96.525	96.521	95.398	95.833	95.858	95.976	96.049	92.026	92.323	83.05	92.574	84.727	89.163	88.552	67.692	92.724	95.453
Babesia_sp.PA_Raccoon(MK580483)	94.864	93.656	94.692	92.943	83.865	83.979	99.672	99.212	88.07	84.925	88.394	93.12	86.317	94.982	95.045	94.746	86.145	95.49	96.308	86.366	95.904		99.878	99.696	86.035	86.498	88.364	96.552	96.552	95.147	95.518	95.642	95.702	95.612	90.951	90.937	83.309	91.331	84.121	88.943	88.427	68.027	92.996	95.854
Babesia_sp.WV_Raccoon(MK580479)	94.494	93.365	94.326	92.553	83.471	83.751	99.599	99.164	87.765	84.561	88.083	92.781	86.056	94.665	94.612	94.379	85.757	95.217	96.14	86.076	96.013	99.878		99.76	85.775	86.391	87.765	96.356	96.352	94.953	95.523	95.455	95.676	95.615	90.965	90.951	83.333	91.345	84.136	88.95	88.131	68.163	93.006	95.621
Babesia_sp.CA_Raccoon(MK580480)	94.514	93.377	94.345	92.56	83.462	83.744	99.595	99.158	87.73	84.62	88.05	92.785	85.937	94.683	94.633	94.574	85.706	95.362	96.17	86.015	95.831	99.696	99.76		85.775	86.182	87.73	96.237	96.234	94.832	95.463	95.338	95.616	95.554	90.965	90.951	83.333	91.345	84.042	88.889	88.27	68.061	93.006	95.974
Babesia_sp.WV_Raccoon(MK580471)	85.645	86.242	85.948	86.025	90.405	91.032	86.196	85.908	86.606	94.534	86.804	85.965	97.671	85.758	86.113	85.758	97.556	85.294	86.209	98.324	86.404	86.035	85.775	85.775		98.742	85.719	86.574	86.574	86.577	86.272	86.226	86.286	86.43	80.586	80	77.566	80.155	80.745	86.949	86.55	65.33	80.81	86.185
Babesia_sp.CO_Raccoon(MK580472)	86.215	86.742	86.512	86.358	90.77	91.333	86.476	86.342	86.928	94.647	87.352	86.35	97.949	86.207	86.445	85.935	97.669	85.565	86.591	99.586	86.75	86.498	86.391	86.182	98.742		85.871	86.983	86.967	86.892	86.78	86.691	86.815	86.874	81.522	80.93	78.519	81.094	81.704	87.323	87.083	65.693	81.571	86.396
Cytauxzoon_felis	88.432	87.862	88.341	87.744	83.669	85.225	88.494	88.254	89.096	84.95	88.833	87.81	86.121	88.544	88.557	88.321	86.108	87.67	88.826	85.897	88.688	88.364	87.765	87.73	85.719	85.871		88.581	88.567	89.004	88.865	88.507	88.646	88.913	82.569	82.542	82.355	82.716	85.127	90.598	90.37	67.065	82.407	88.512
Babesia_sp.CA_Spotted_Skunk	95.865	94.559	95.929	93.68	84.491	84.575	97.337	96.225	88.624	85.518	88.526	93.709	87.138	95.923	96.158	95.75	86.907	96.484	98.433	86.886	96.525	96.552	96.356	96.237	86.574	86.983	88.581		100	95.267	96.294	96.378	96.381	96.391	91.808	91.95	81.832	92.2	85.132	89.183	88.57	68.218	97.579	96.374
Babesia_sp.CA_Striped_Skunk	95.865	94.553	95.929	93.672	84.472	84.557	97.332	96.221	88.611	85.56	88.512	93.701	87.138	95.918	96.158	95.75	86.891	96.48	98.431	86.886	96.521	96.552	96.352	96.234	86.574	86.967	88.567	100		95.273	96.294	96.376	96.381	96.391	91.808	91.95	81.832	92.2	85.132	89.183	88.556	68.218	97.579	96.368
Babesia_sp.SC_Spotted_Skunk	96.55	93.731	95.78	93.6	84.551	84.782	96.17	94.966	89.257	85.674	89.554	94.285	86.735	97.14	95.956	96.437	86.556	94.688	96.399	86.99	95.398	95.147	94.953	94.832	86.577	86.892	89.004	95.267	95.273		98.75	98.195	98.752	98.87	99.446	98.502	83.655	98.808	85.452	90.161	89.966	67.773	91.754	97.615
Babesia_sp.KY_Striped_Skunk	97.738	94.536	96.837	94.232	84.466	84.812	96.496	95.342	88.976	85.378	89.264	94.35	86.529	97.859	96.953	97.618	86.355	95.103	96.89	86.669	95.833	95.518	95.523	95.463	86.272	86.78	88.865	96.294	96.294	98.75		99.877	99.816	99.877	98.734	99.367	83.929	99.841	85.617	90.08	89.607	67.927	91.454	98.613
Babesia_sp.LA_Striped_Skunk	97.849	94.659	96.968	94.362	84.514	84.856	96.443	95.378	88.915	85.415	89.2	94.411	86.558	97.943	97.082	97.731	86.383	95.156	96.924	86.595	95.858	95.642	95.455	95.338	86.226	86.691	88.507	96.378	96.376	98.195	99.877		99.878	100	98.734	99.367	83.929	99.841	85.603	90.074	89.489	68.036	91.454	98.625
Babesia_sp.MO_Striped_Skunk	97.876	94.578	97.041	94.334	84.407	84.922	96.602	95.495	88.876	85.423	89.108	94.451	86.578	97.996	97.036	97.756	86.394	95.26	97.034	86.656	95.976	95.702	95.676	95.616	86.286	86.815	88.646	96.381	96.381	98.752	99.816	99.878		99.938	98.578	99.525	83.804	100	85.603	90.074	89.483	68.027	91.604	98.625
Babesia_sp.PA_Striped_Skunk	97.846	94.621	96.938	94.315	84.545	84.893	96.569	95.432	89.024	85.523	89.253	94.434	86.683	97.968	97.055	97.724	86.508	95.193	96.992	86.829	96.049	95.612	95.615	95.554	86.43	86.874	88.913	96.391	96.391	98.87	99.877	100	99.938		98.734	99.367	83.929	99.841	85.521	90.074	89.659	67.934	91.454	98.692
Babesia_sp.NC_Spotted_Skunk	95.447	90.432	93.798	89.799	78.159	79.037	90.136	90.582	82.901	79.721	83.639	90.108	81.056	95.755	94.237	95.447	80.62	89.474	93.458	81.366	92.026	90.951	90.965	90.965	80.586	81.522	82.569	91.808	91.808	99.446	98.734	98.734	98.578	98.734		98.732	83.359	99.043	84.049	84.462	84.178	66.346	91.654	95.189
Babesia_sp.NC_Striped_Skunk	95.447	90.278	93.953	89.645	77.414	78.76	90.034	90.567	82.875	78.98	83.206	89.799	80.465	95.755	94.081	95.447	80.031	89.457	93.448	80.775	92.323	90.937	90.951	90.951	80	80.93	82.542	91.95	91.95	98.502	99.367	99.367	99.525	99.367	98.732		82.923	100	84.178	84.438	84.308	66.116	91.525	95.848
Babesia_sp.TX_Hog_Nosed_Skunk	83.284	82.866	82.206	81.443	76.006	78.009	77.627	83.407	89.676	76.444	88.166	81.324	77.811	83.284	82.006	83.013	77.663	79.068	82.667	78.222	83.05	83.309	83.333	83.333	77.566	78.519	82.355	81.832	81.832	83.655	83.929	83.929	83.804	83.929	83.359	82.923		83.256	91.928	91.317	92.042	63.963	81.306	78.571
Babesia_sp.TX_Striped_Skunk	95.886	90.669	94.219	90.031	77.708	78.906	90.941	90.958	83.051	79.283	83.385	90.031	80.781	96.197	94.349	95.886	80.343	89.688	93.711	80.938	92.574	91.331	91.345	91.345	80.155	81.094	82.716	92.2	92.2	98.808	99.841	99.841	100	99.841	99.043	100	83.256		84.365	84.627	84.496	66.158	91.641	97.193
Babesia_negevi(MN864547)	84.892	84.56	84.668	84.372	79.948	80.595	82.337	84.121	90.41	80.855	88.86	84.574	81.533	84.892	84.264	84.545	81.344	83.2	85.226	81.347	84.727	84.121	84.136	84.042	80.745	81.704	85.127	85.132	85.132	85.452	85.617	85.603	85.603	85.521	84.049	84.178	91.928	84.365		91.012	91.793	64.469	83.482	82.674
Babesia_lengau(GQ411405)	89.483	88.957	89.086	88.841	85.24	85.738	89.59	88.858	95.443	86.065	93.792	88.664	87.146	89.6	88.943	89.367	87.146	87.961	89.36	87.106	89.163	88.943	88.95	88.889	86.949	87.323	90.598	89.183	89.183	90.161	90.08	90.074	90.074	90.074	84.462	84.438	91.317	84.627	91.012		98.759	66.667	82.196	89.853
Babesia_sp.Meerkat(KM025199)	89.145	88.555	88.998	88.666	85.068	85.363	88.801	88.249	95.59	85.986	94.051	88.434	86.996	89.054	88.697	89.255	87.091	87.403	88.816	86.844	88.552	88.427	88.131	88.27	86.55	87.083	90.37	88.57	88.556	89.966	89.607	89.489	89.483	89.659	84.178	84.308	92.042	84.496	91.793	98.759		66.545	81.778	89.709
Plasmodium_falciparum(MF155937)	67.512	67.412	67.693	67.754	64.294	64.288	67.473	68.187	66.667	64.885	67.072	67.718	65.429	67.354	67.775	67.331	65.49	66.919	67.556	65.557	67.692	68.027	68.163	68.061	65.33	65.693	67.065	68.218	68.218	67.773	67.927	68.036	68.027	67.934	66.346	66.116	63.963	66.158	64.469	66.667	66.545		67.116	67.083
Babesia_sp.SC_Spotted_Skunk_2	90.597	90.135	91.058	88.191	77.56	78.228	91.497	92.359	82.047	79.336	81.858	88.191	81.694	90.882	91.467	90.597	81.269	91.154	95.324	81.42	92.724	92.996	93.006	93.006	80.81	81.571	82.407	97.579	97.579	91.754	91.454	91.454	91.604	91.454	91.654	91.525	81.306	91.641	83.482	82.196	81.778	67.116		91.349
Babesia_microti_sp_S837_MA_Skunk(AY144698.1)	96.53	93.533	95.987	93.218	84.035	84.623	95.701	95.704	88.775	85.103	88.827	93.323	86.246	96.648	95.984	96.685	86.158	95.763	96.723	86.331	95.453	95.854	95.621	95.974	86.185	86.396	88.512	96.374	96.368	97.615	98.613	98.625	98.625	98.692	95.189	95.848	78.571	97.193	82.674	89.853	89.709	67.083	91.349
