# Supplementary material for: Diversity of Babesia spp. in skunks from selected states in the United States of America
Source: Parasite. 2024 Jul 24;31:42. doi: 10.1051/parasite/2024043 (PMC11271706; doi:10.1051/parasite/2024043)
Supplement: Supplementary file 1 — Supplemental Table 1: Percentages of identity of 18S sequences. Supplemental Table 2: Percentages of identity of cox1 sequences. [file parasite-31-42-s1.zip › parasite240057-1-olm/Supplemental_Table_2_Cox_Percent_Identity.xlsx]

## Sheet: Cox_Percent_Identity
	Babesia_sp.SC_Spotted_Skunk	Babesia_sp.SC_Spotted_Skunk_2	Babesia_sp.KY_Striped_Skunk	Babesia_sp.MO_Striped_Skunk	Babesia_sp.LA_Striped_Skunk	Babesia_sp.LA_Striped_Skunk_2	Babesia_sp.CA_Spotted_Skunk	Babesia_sp.NC_Striped_Skunk	Babesia_sp.NC_Eastern_Spotted_Skunk	Babesia_sp.KS_Striped_Skunk_2	Babesia_sp.KS_Striped_Skunk	Babesia_sp.TX_Striped_Skunk	Babesia_sp.TX_Western_Spotted_Skunk	Babesia_sp.PA_Striped_Skunk	Babesia_sp.PA_Striped_Skunk_2	Babesia_sp.PA_Striped_Skunk_3	Babesia_sp.CA_Striped_Skunk	Babesia_sp.Raccoon_GA-05	Babesia_sp.Raccoon_FL-04/WV-03	Babesia_sp.Raccoon_TX-01/MO-02/MN-02	Babesia_sp.Raccoon_CA-05	Babesia_sp.Raccoon_CA-08	Babesia_conradae	Babesia_sp.FD-879	Babesia_sp.Raccoon_FL-03/ONT-01/ONT-02	Babesia_sp.Raccoon_GA-03	Theileria_youngi	Babesia_sp.LPM_chichi	Theileria_equi	Babesia_vulpes_MES-2012	Babesia_microti_Munich	Babesia_rodhaini	Babesia_sp.Coco	Babesia_lotori_AJB-2006	Babesia_gibsoni	Babesia_bovis	Babesia_canis_canis	Cytauxzoon_felis	Theileria_orientalis	Theileria_parva	Plasmodium_falciparum_WR80	Babesia_sp.Otter_lineage_A(OK040163.1	Babesia_sp.Otter_lineage_B(OK040164)	Babesia_sp.Otter_lineage_C(OK040165)	Babesia_sp.Otter_lineage_D(OK040166)	Babesia_sp.Otter_lineage_E(OK040167)	Babesia_sp.Otter_lineage_F(OK040168)	Babesia_microti_Singapore(MK609548)
Babesia_sp.SC_Spotted_Skunk		84.839	96.53	96.345	96.396	96.697	85.606	95.646	98.488	96.667	95.128	96.455	93.71	97.043	97.097	97.097	85.757	87.687	87.854	87.354	87.521	68.509	65.074	66.612	87.854	68.914	69.142	67.162	65.466	87.354	85.382	74.917	66.667	68.647	68.144	66.232	68.309	67.875	67.049	66.393	66.885	88.217	88.062	88.295	88.217	88.217	87.984	86.667
Babesia_sp.SC_Spotted_Skunk_2	84.839		85.962	86.55	86.186	86.186	90	83.489	85.961	84.549	82.76	84.244	86.09	84.174	84.227	84.227	90.059	87.271	87.438	87.604	87.438	67.42	65.404	67.434	87.438	67.516	66.832	65.264	63.421	89.268	85.05	72.36	65.278	67.409	67.98	63.051	66.174	67.051	65.738	64.59	65.082	88.14	87.984	88.217	88.14	88.14	88.062	83.411
Babesia_sp.KY_Striped_Skunk	96.53	85.962		98.16	97.828	98.442	85.03	97.078	95.781	98.11	96.447	97.953	93.297	98.672	98.738	98.74	86.289	85.572	85.697	85.323	85.323	66.875	63.391	64.163	85.697	67.241	66.83	65.802	64.294	86.692	83.727	72.099	64.461	66.255	66.256	64.303	66.175	65.767	63.126	64.994	63.171	86.719	86.563	86.797	86.719	86.719	86.641	84.487
Babesia_sp.MO_Striped_Skunk	96.345	86.55	98.16		99.298	99.698	85.349	98.348	95.58	99.562	97.782	99.416	93.348	98.043	98.977	98.978	86.607	86.8	86.924	86.55	86.177	66.583	62.854	64.982	86.924	67.078	67.036	65.637	64.128	87.049	84.328	72.682	64.294	65.842	65.351	64.382	66.133	65.971	63.081	64.951	63.659	87.077	86.923	87.154	87.077	87.077	87	84.888
Babesia_sp.LA_Striped_Skunk	96.396	86.186	97.828	99.298		99.698	85	98.457	95.61	99.7	97.882	99.55	93.468	98.14	98.799	99.1	86.259	86.55	86.675	86.301	85.928	66.333	62.977	64.858	86.675	66.831	67.036	65.389	63.882	86.675	83.955	72.559	64.172	65.594	65.598	64.382	66.01	65.848	63.325	65.196	63.537	86.769	86.615	86.846	86.769	86.769	86.692	84.652
Babesia_sp.LA_Striped_Skunk_2	96.697	86.186	98.442	99.698	99.698		85.116	98.457	95.908	99.7	97.882	99.55	93.769	98.438	99.099	99.4	86.506	86.55	86.675	86.301	86.052	66.583	62.731	64.858	86.675	67.078	67.159	65.637	64.128	86.924	84.08	72.559	64.294	65.842	65.475	64.504	66.01	65.848	63.203	64.951	63.537	86.769	86.615	86.846	86.769	86.769	86.692	84.888
Babesia_sp.CA_Spotted_Skunk	85.606	90	85.03	85.349	85	85.116		85.202	85.961	86.233	84.354	86.082	87.197	85.961	86.212	85.93	98.372	87.266	87.391	87.64	87.016	65.245	61.652	65.019	87.391	65.637	64.858	64.932	62.438	89.888	83.167	70.88	63.223	63.648	64.524	63.19	63.21	64.532	62.745	62.408	60.636	87.538	87.385	87.615	87.538	87.538	87.462	83.195
Babesia_sp.NC_Striped_Skunk	95.646	83.489	97.078	98.348	98.457	98.457	85.202		94.888	98.774	98.405	98.447	92.572	97.731	98.225	98.445	85.213	87.307	87.479	86.964	87.136	67.703	63.922	66.441	87.479	67.203	68.282	65.901	65.008	86.964	84.418	73.554	65.741	67.177	67.09	65.378	66.836	67.742	65.794	66.301	65.709	85.566	85.407	85.646	85.566	85.566	85.486	85.965
Babesia_sp.NC_Eastern_Spotted_Skunk	98.488	85.961	95.781	95.58	95.61	95.908	85.961	94.888		95.793	94.166	95.469	93.143	95.972	96.112	96.117	86.103	87.974	88.138	87.644	87.809	68.242	65.253	66.694	88.138	68.16	69.363	67.157	65.64	87.15	85.362	74.101	66.424	68.791	67.967	66.559	68.211	68.189	67.532	66.477	67.451	88.231	88.077	88.308	88.231	88.231	88	87.097
Babesia_sp.KS_Striped_Skunk_2	96.667	84.549	98.11	99.562	99.7	99.7	86.233	98.774	95.793		98.221	99.571	93.716	98.553	99.142	99.357	86.222	88.538	88.704	88.206	88.372	68.395	64.309	66.174	88.704	68.144	69.028	66.392	65.359	88.04	85.572	74.135	65.742	67.381	67.377	65.798	67.377	67.928	66.448	66.448	66.448	86.687	86.533	86.765	86.687	86.687	86.61	86.997
Babesia_sp.KS_Striped_Skunk	95.128	82.76	96.447	97.782	97.882	97.882	84.354	98.405	94.166	98.221		97.99	91.686	97.345	97.754	97.987	84.385	86.266	86.453	85.894	86.173	67.12	63.792	65.579	86.453	66.958	68.312	66.282	64.945	86.08	83.411	73.017	65.283	66.559	66.927	65.83	67.11	67.265	66.101	65.917	64.725	84.983	84.811	85.069	84.983	84.983	85.069	85.413
Babesia_sp.TX_Striped_Skunk	96.455	84.244	97.953	99.416	99.55	99.55	86.082	98.447	95.469	99.571	97.99		93.401	97.919	98.611	98.825	86.074	88.04	88.206	87.708	87.874	68.395	64.309	66.174	88.206	68.144	69.028	66.227	64.975	87.542	85.572	73.97	65.85	67.381	67.377	65.798	67.377	67.763	66.448	66.393	66.285	86.533	86.378	86.61	86.533	86.533	86.455	86.687
Babesia_sp.TX_Western_Spotted_Skunk	93.71	86.09	93.297	93.348	93.468	93.769	87.197	92.572	93.143	93.716	91.686	93.401		93.555	93.502	93.609	87.315	87.77	87.937	87.937	87.937	69.263	64.827	67.188	87.937	68.174	68.647	67.409	64.894	87.604	85.631	73.68	66.258	68.234	68.883	66.639	68.227	69.11	67.951	66.803	66.639	87.209	87.054	87.287	87.209	87.209	87.132	86.899
Babesia_sp.PA_Striped_Skunk	97.043	84.174	98.672	98.043	98.14	98.438	85.961	97.731	95.972	98.553	97.345	97.919	93.555		99.198	99.199	85.956	87.232	87.397	86.903	87.232	67.91	64.763	65.472	87.397	67.997	68.464	65.85	65.397	87.397	85.197	73.938	65.696	67.565	67.724	65.428	66.911	67.292	66.153	66.153	66.153	86.692	86.538	86.769	86.692	86.692	86.538	86.482
Babesia_sp.PA_Striped_Skunk_2	97.097	84.227	98.738	98.977	98.799	99.099	86.212	98.225	96.112	99.142	97.754	98.611	93.502	99.198		99.786	86.202	87.687	87.854	87.354	87.687	68.509	65.074	65.954	87.854	68.421	68.977	66.007	65.794	87.687	85.382	74.587	66.013	67.657	67.98	65.905	67.323	67.875	66.23	66.721	66.23	86.667	86.512	86.744	86.667	86.667	86.589	86.977
Babesia_sp.PA_Striped_Skunk_3	97.097	84.227	98.74	98.978	99.1	99.4	85.93	98.445	96.117	99.357	97.987	98.825	93.609	99.199	99.786		85.926	87.708	87.874	87.375	87.708	68.06	64.638	65.846	87.874	67.98	69.028	66.063	65.523	87.708	85.24	74.465	65.905	67.545	67.869	65.798	67.213	67.928	66.448	66.776	66.285	86.378	86.223	86.455	86.378	86.378	86.3	86.997
Babesia_sp.CA_Striped_Skunk	85.757	90.059	86.289	86.607	86.259	86.506	98.372	85.213	86.103	86.222	84.385	86.074	87.315	85.956	86.202	85.926		88.418	88.543	88.792	88.169	64.956	62.116	65.351	88.543	65.475	65.437	65.389	63.022	91.283	84.204	71.446	64.049	64.48	65.351	63.647	63.916	64.865	62.225	62.5	61.22	87.538	87.385	87.615	87.538	87.538	87.462	84.416
Babesia_sp.Raccoon_GA-05	87.687	87.271	85.572	86.8	86.55	86.55	87.266	87.307	87.974	88.538	86.266	88.04	87.77	87.232	87.687	87.708	88.418		99.875	99.502	98.132	65.707	61.993	65.105	99.875	65.968	66.175	65.513	63.022	91.034	83.333	70.828	64.294	64.851	64.858	63.647	64.532	64.865	63.081	62.623	61.098	87.315	87.15	87.397	87.315	87.315	87.068	85.075
Babesia_sp.Raccoon_FL-04/WV-03	87.854	87.438	85.697	86.924	86.675	86.675	87.391	87.479	88.138	88.704	86.453	88.206	87.937	87.397	87.854	87.874	88.543	99.875		99.626	98.257	65.707	61.993	65.105	100	66.091	66.175	65.513	63.145	91.158	83.458	70.828	64.294	64.975	64.858	63.77	64.532	64.865	63.081	62.623	61.098	87.479	87.315	87.562	87.479	87.479	87.232	85.199
Babesia_sp.Raccoon_TX-01/MO-02/MN-02	87.354	87.604	85.323	86.55	86.301	86.301	87.64	86.964	87.644	88.206	85.894	87.708	87.937	86.903	87.354	87.375	88.792	99.502	99.626		97.883	65.832	62.239	65.351	99.626	66.091	65.929	65.637	63.268	91.158	83.333	71.199	64.294	65.099	64.982	63.77	64.778	64.742	63.325	62.745	60.976	87.644	87.479	87.727	87.644	87.644	87.397	85.323
Babesia_sp.Raccoon_CA-05	87.521	87.438	85.323	86.177	85.928	86.052	87.016	87.136	87.809	88.372	86.173	87.874	87.937	87.232	87.687	87.708	88.169	98.132	98.257	97.883		65.957	61.624	64.982	98.257	66.461	66.052	66.131	63.268	91.034	83.209	70.828	64.908	65.223	65.105	63.77	64.655	65.725	63.325	63.358	61.707	86.985	86.82	87.068	86.985	86.985	86.738	84.826
Babesia_sp.Raccoon_CA-08	68.509	67.42	66.875	66.583	66.333	66.583	65.245	67.703	68.242	68.395	67.12	68.395	69.263	67.91	68.509	68.06	64.956	65.707	65.707	65.832	65.957		74.41	78.901	65.707	88.959	75.935	80.075	70.099	67.209	66.834	70.361	76.904	77.666	78.5	72.559	77.972	76.866	73.457	74.534	64.005	68.823	68.988	68.823	68.823	68.823	68.74	67.334
Babesia_conradae	65.074	65.404	63.391	62.854	62.977	62.731	61.652	63.922	65.253	64.309	63.792	64.309	64.827	64.763	65.074	64.638	62.116	61.993	61.993	62.239	61.624	74.41		73.227	61.993	74.755	73.284	73.681	66.178	63.715	63.391	67.892	71.742	73.309	73.555	67.844	72.95	72.983	71.027	69.475	63.592	65.253	65.416	65.253	65.253	65.253	65.09	64.128
Babesia_sp.FD-879	66.612	67.434	64.163	64.982	64.858	64.858	65.019	66.441	66.694	66.174	65.579	66.174	67.188	65.472	65.954	65.846	65.351	65.105	65.105	65.351	64.982	78.901	73.227		65.105	80.197	73.652	76.568	67.317	66.954	66.215	70.92	74.572	73.833	73.956	69.793	73.988	75.306	71.864	71.062	62.5	66.612	66.775	66.612	66.612	66.612	66.45	65.968
Babesia_sp.Raccoon_FL-03/ONT-01/ONT-02	87.854	87.438	85.697	86.924	86.675	86.675	87.391	87.479	88.138	88.704	86.453	88.206	87.937	87.397	87.854	87.874	88.543	99.875	100	99.626	98.257	65.707	61.993	65.105		66.091	66.175	65.513	63.145	91.158	83.458	70.828	64.294	64.975	64.858	63.77	64.532	64.865	63.081	62.623	61.098	87.479	87.315	87.562	87.479	87.479	87.232	85.199
Babesia_sp.Raccoon_GA-03	68.914	67.516	67.241	67.078	66.831	67.078	65.637	67.203	68.16	68.144	66.958	68.144	68.174	67.997	68.421	67.98	65.475	65.968	66.091	66.091	66.461	88.959	74.755	80.197	66.091		77.833	81.312	68.788	67.448	68.064	70.393	77.586	79.703	78.272	73.748	78.422	78.896	74.847	74.51	64.078	68.189	68.352	68.189	68.189	68.189	67.945	67.531
Theileria_youngi	69.142	66.832	66.83	67.036	67.036	67.159	64.858	68.282	69.363	69.028	68.312	69.028	68.647	68.464	68.977	69.028	65.437	66.175	66.175	65.929	66.052	75.935	73.284	73.652	66.175	77.833		76.296	66.095	66.175	67.282	69.571	74.601	75.462	74.816	70.889	74.079	77.586	75.951	76.167	66.221	67.32	67.484	67.402	67.32	67.32	67.157	66.913
Babesia_sp.LPM_chichi	67.162	65.264	65.802	65.637	65.389	65.637	64.932	65.901	67.157	66.392	66.282	66.227	67.409	65.85	66.007	66.063	65.389	65.513	65.513	65.637	66.131	80.075	73.681	76.568	65.513	81.312	76.296		69.717	66.502	67.12	70.32	77.86	79.032	77.127	72.527	77.716	78.571	73.016	74.755	65.492	66.667	66.503	66.748	66.667	66.667	66.503	68.109
Theileria_equi	65.466	63.421	64.294	64.128	63.882	64.128	62.438	65.008	65.64	65.359	64.945	64.975	64.894	65.397	65.794	65.523	63.022	63.022	63.145	63.268	63.268	70.099	66.178	67.317	63.145	68.788	66.095	69.717		64.251	62.285	66.748	68.75	69.25	69.071	65.693	68.505	68.049	66.262	66.343	60.87	64.668	64.83	64.668	64.668	64.668	64.587	64.251
Babesia_vulpes_MES-2012	87.354	89.268	86.692	87.049	86.675	86.924	89.888	86.964	87.15	88.04	86.08	87.542	87.604	87.397	87.687	87.708	91.283	91.034	91.158	91.158	91.034	67.209	63.715	66.954	91.158	67.448	66.175	66.502	64.251		85.075	72.682	66.503	66.584	66.461	64.015	66.995	66.953	63.57	63.235	62.683	87.974	87.809	88.056	87.974	87.974	87.891	86.07
Babesia_microti_Munich	85.382	85.05	83.727	84.328	83.955	84.08	83.167	84.418	85.362	85.572	83.411	85.572	85.631	85.197	85.382	85.24	84.204	83.333	83.458	83.333	83.209	66.834	63.391	66.215	83.458	68.064	67.282	67.12	62.285	85.075		72.559	65.767	66.337	64.901	64.548	66.749	67.199	63.858	63.358	62.607	84.539	84.375	84.622	84.539	84.539	84.375	88.308
Babesia_rodhaini	74.917	72.36	72.099	72.682	72.559	72.559	70.88	73.554	74.101	74.135	73.017	73.97	73.68	73.938	74.587	74.465	71.446	70.828	70.828	71.199	70.828	70.361	67.892	70.92	70.828	70.393	69.571	70.32	66.748	72.682	72.559		67.482	69.667	68.673	67.115	68.881	67.442	66.423	67.155	63.504	72.995	73.159	73.077	72.995	72.995	72.913	73.918
Babesia_sp.Coco	66.667	65.278	64.461	64.294	64.172	64.294	63.223	65.741	66.424	65.742	65.283	65.85	66.258	65.696	66.013	65.905	64.049	64.294	64.294	64.294	64.908	76.904	71.742	74.572	64.294	77.586	74.601	77.86	68.75	66.503	65.767	67.482		80.911	79.484	78.171	81.158	74.051	73.422	72.894	63.68	65.802	65.964	65.802	65.802	65.802	65.64	65.111
Babesia_lotori_AJB-2006	68.647	67.409	66.255	65.842	65.594	65.842	63.648	67.177	68.791	67.381	66.559	67.381	68.234	67.565	67.657	67.545	64.48	64.851	64.975	65.099	65.223	77.666	73.309	73.833	64.975	79.703	75.462	79.032	69.25	66.584	66.337	69.667	80.911		84.178	75.214	83.436	75.246	73.659	72.727	65.249	68.627	68.791	68.709	68.627	68.627	68.382	65.842
Babesia_gibsoni	68.144	67.98	66.256	65.351	65.598	65.475	64.524	67.09	67.967	67.377	66.927	67.377	68.883	67.724	67.98	67.869	65.351	64.858	64.858	64.982	65.105	78.5	73.555	73.956	64.858	78.272	74.816	77.127	69.071	66.461	64.901	68.673	79.484	84.178		76.319	84.464	74.233	74.419	73.35	64.642	67.915	68.078	67.997	67.915	67.915	67.834	65.721
Babesia_bovis	66.232	63.051	64.303	64.382	64.382	64.504	63.19	65.378	66.559	65.798	65.83	65.798	66.639	65.428	65.905	65.798	63.647	63.647	63.77	63.77	63.77	72.559	67.844	69.793	63.77	73.748	70.889	72.527	65.693	64.015	64.548	67.115	78.171	75.214	76.319		74.694	69.353	70.184	69.671	61.772	65.21	65.372	65.21	65.21	65.21	65.21	64.137
Babesia_canis_canis	68.309	66.174	66.175	66.133	66.01	66.01	63.21	66.836	68.211	67.377	67.11	67.377	68.227	66.911	67.323	67.213	63.916	64.532	64.532	64.778	64.655	77.972	72.95	73.988	64.532	78.422	74.079	77.716	68.505	66.995	66.749	68.881	81.158	83.436	84.464	74.694		75.031	74.543	72.304	65.333	68.241	68.404	68.322	68.241	68.241	67.997	65.887
Cytauxzoon_felis	67.875	67.051	65.767	65.971	65.848	65.848	64.532	67.742	68.189	67.928	67.265	67.763	69.11	67.292	67.875	67.928	64.865	64.865	64.865	64.742	65.725	76.866	72.983	75.306	64.865	78.896	77.586	78.571	68.049	66.953	67.199	67.442	74.051	75.246	74.233	69.353	75.031		74.083	75.307	63.017	67.974	68.137	67.974	67.974	67.974	67.892	67.568
Theileria_orientalis	67.049	65.738	63.126	63.081	63.325	63.203	62.745	65.794	67.532	66.448	66.101	66.448	67.951	66.153	66.23	66.448	62.225	63.081	63.081	63.325	63.325	73.457	71.027	71.864	63.081	74.847	75.951	73.016	66.262	63.57	63.858	66.423	73.422	73.659	74.419	70.184	74.543	74.083		76.348	63.228	66.721	66.883	66.802	66.721	66.721	66.64	63.57
Theileria_parva	66.393	64.59	64.994	64.951	65.196	64.951	62.408	66.301	66.477	66.448	65.917	66.393	66.803	66.153	66.721	66.776	62.5	62.623	62.623	62.745	63.358	74.534	69.475	71.062	62.623	74.51	76.167	74.755	66.343	63.235	63.358	67.155	72.894	72.727	73.35	69.671	72.304	75.307	76.348		61.529	63.74	63.902	63.821	63.74	63.74	63.659	63.971
Plasmodium_falciparum_WR80	66.885	65.082	63.171	63.659	63.537	63.537	60.636	65.709	67.451	66.448	64.725	66.285	66.639	66.153	66.23	66.285	61.22	61.098	61.098	60.976	61.707	64.005	63.592	62.5	61.098	64.078	66.221	65.492	60.87	62.683	62.607	63.504	63.68	65.249	64.642	61.772	65.333	63.017	63.228	61.529		65.366	65.528	65.285	65.366	65.366	65.122	61.707
Babesia_sp.Otter_lineage_A(OK040163.1	88.217	88.14	86.719	87.077	86.769	86.769	87.538	85.566	88.231	86.687	84.983	86.533	87.209	86.692	86.667	86.378	87.538	87.315	87.479	87.644	86.985	68.823	65.253	66.612	87.479	68.189	67.32	66.667	64.668	87.974	84.539	72.995	65.802	68.627	67.915	65.21	68.241	67.974	66.721	63.74	65.366		99.846	99.923	100	100	99.769	83.564
Babesia_sp.Otter_lineage_B(OK040164)	88.062	87.984	86.563	86.923	86.615	86.615	87.385	85.407	88.077	86.533	84.811	86.378	87.054	86.538	86.512	86.223	87.385	87.15	87.315	87.479	86.82	68.988	65.416	66.775	87.315	68.352	67.484	66.503	64.83	87.809	84.375	73.159	65.964	68.791	68.078	65.372	68.404	68.137	66.883	63.902	65.528	99.846		99.769	99.846	99.846	99.615	83.41
Babesia_sp.Otter_lineage_C(OK040165)	88.295	88.217	86.797	87.154	86.846	86.846	87.615	85.646	88.308	86.765	85.069	86.61	87.287	86.769	86.744	86.455	87.615	87.397	87.562	87.727	87.068	68.823	65.253	66.612	87.562	68.189	67.402	66.748	64.668	88.056	84.622	73.077	65.802	68.709	67.997	65.21	68.322	67.974	66.802	63.821	65.285	99.923	99.769		99.923	99.923	99.692	83.641
Babesia_sp.Otter_lineage_D(OK040166)	88.217	88.14	86.719	87.077	86.769	86.769	87.538	85.566	88.231	86.687	84.983	86.533	87.209	86.692	86.667	86.378	87.538	87.315	87.479	87.644	86.985	68.823	65.253	66.612	87.479	68.189	67.32	66.667	64.668	87.974	84.539	72.995	65.802	68.627	67.915	65.21	68.241	67.974	66.721	63.74	65.366	100	99.846	99.923		100	99.769	83.564
Babesia_sp.Otter_lineage_E(OK040167)	88.217	88.14	86.719	87.077	86.769	86.769	87.538	85.566	88.231	86.687	84.983	86.533	87.209	86.692	86.667	86.378	87.538	87.315	87.479	87.644	86.985	68.823	65.253	66.612	87.479	68.189	67.32	66.667	64.668	87.974	84.539	72.995	65.802	68.627	67.915	65.21	68.241	67.974	66.721	63.74	65.366	100	99.846	99.923	100		99.769	83.564
Babesia_sp.Otter_lineage_F(OK040168)	87.984	88.062	86.641	87	86.692	86.692	87.462	85.486	88	86.61	85.069	86.455	87.132	86.538	86.589	86.3	87.462	87.068	87.232	87.397	86.738	68.74	65.09	66.45	87.232	67.945	67.157	66.503	64.587	87.891	84.375	72.913	65.64	68.382	67.834	65.21	67.997	67.892	66.64	63.659	65.122	99.769	99.615	99.692	99.769	99.769		83.41
Babesia_microti_Singapore(MK609548)	86.667	83.411	84.487	84.888	84.652	84.888	83.195	85.965	87.097	86.997	85.413	86.687	86.899	86.482	86.977	86.997	84.416	85.075	85.199	85.323	84.826	67.334	64.128	65.968	85.199	67.531	66.913	68.109	64.251	86.07	88.308	73.918	65.111	65.842	65.721	64.137	65.887	67.568	63.57	63.971	61.707	83.564	83.41	83.641	83.564	83.564	83.41
